# Supplementary material for: Fear of Falling Contributing to Cautious Gait Pattern in Women Exposed to a Fictional Disturbing Factor: A Non-randomized Clinical Trial
Source: Front Neurol. 2019 Mar 26;10:283. doi: 10.3389/fneur.2019.00283 (PMC6445048; doi:10.3389/fneur.2019.00283)
Supplement: Supplementary file 2 [file Data_Sheet_2.xlsx]

## Sheet: Planilha1
		GROUP - NotFall-LFOF		GROUP - NotFall-HFOF		GROUP - Fall-LFOF		GROUP - NotFall-LFOF
		GPS (Overall)		GPS (Overall)		GPS (Overall)		GPS (Overall)
		Not Exposed	Exposed	Not Exposed	Exposed	Not Exposed	Exposed	Not Exposed	Exposed
Age (years)	value of r	0.0863131	-0.153477	-0.199193	0.0269016	0.0160389	-0.164563	0.193522	0.199129
	value of p	0.789685	0.633917	0.476634	0.924182	0.960543	0.609292	0.592172	0.58127
	N	12	12	15	15	12	12	10	10
Weight (Kg)	value of r	-0.208412	-0.0811208	0.442846	0.436284	-0.057902	-0.0787599	0.255476	-0.135108
	value of p	0.515677	0.802108	0.0983037	0.10399	0.858142	0.0782692	0.476215	0.709787
	N	12	12	15	15	12	12	10	10
Height (meters)	value of r	-0.170654	0.0307442	0.147309	0.217323	0.0874762	-0.38278	0.321501	-0.234092
	value of p	0.595917	0.924436	0.600347	0.436547	0.786908	0.219409	0.365012	0.515074
	N	12	12	15	15	12	12	10	10
BMI (kg / m²)	value of r	-0.0593777	-0.0477582	0.349366	0.325279	-0.197316	-0.245785	0.129845	-0.0985508
	value of p	0.85456	0.882827	0.201819	0.236799	0.538757	0.464047	0.720704	0.786502
	N	12	12	15	15	12	12	10	10
Mini Mental State Examination (score)	value of r	0.0914245	0.0557529	-0.00325484	0.174081	0.098516	0.00864795	-0.241563	-0.0267347
	value of p	0.777499	0.863363	0.990815	0.534935	0.760668	0.97872	0.501351	0.94156
	N	12	12	15	15	12	12	10	10
FES-I (score)	value of r	-0.0259111	-0.105841	-0.144655	-0.0612772	-0.39592	0.0467589	0.0134179	-0.197899
	value of p	0.936291	0.743383	0.606999	0.828256	0.202655	0.885264	0.970654	0.583655
	N	12	12	15	15	12	12	10	10
Stride Lenght - NOT EXPOSED	value of r	-0.106199	-0.314489	-,609*	-,610*	-0.553688	-,593*	-0.459507	-0.287079
	value of p	0.74254	0.319457	0.0159251	0.0157982	0.0618031	0.0419245	0.18153	0.42126
	N	12	12	15	15	12	12	10	10
Step Lenght - NOT EXPOSED	value of r	-0.153779	-0.341985	-,632*	-,621*	-0.56557	-,588*	-0.428877	-0.179316
	value of p	0.633241	0.276572	0.0114095	0.013578	0.0552958	0.0441978	0.216184	0.620117
	N	12	12	15	15	12	12	10	10
Opposite Foot Off - NOT EXPOSED	value of r	0.396213	0.510237	,600*	0.509777	0.379535	0.20552	0.532207	0.306091
	value of p	0.202291	0.0900998	0.0179346	0.052229	0.223671	0.521652	0.11329	0.389711
	N	12	12	15	15	12	12	10	10
Double Support - NOT EXPOSED	value of r	0.36089	0.517079	,543*	,552*	0.437984	0.28862	,714*	0.363062
	value of p	0.249115	0.0851542	0.0363522	0.0330578	0.154423	0.362931	0.0202691	0.302469
	N	12	12	15	15	12	12	10	10
Foot Off - NOT EXPOSED	value of r	0.431845	0.521484	,645**	,634*	0.452655	0.326509	,681*	0.408006
	value of p	0.160954	0.0820703	0.00935635	0.0110684	0.139509	0.300283	0.0300163	0.24181
	N	12	12	15	15	12	12	10	10
Walking Speed - NOT EXPOSED	value of r	-0.135646	-0.259228	-,519*	-,567*	-0.482915	-0.535767	-0.58215	-0.193467
	value of p	0.674238	0.415867	0.0473986	0.0276158	0.11177	0.0725939	0.0774438	0.592279
	N	12	12	15	15	12	12	10	10
Stride Lenght - EXPOSED	value of r	-0.146945	-0.0831474	-0.387728	-,576*	-0.490008	-,809**	0.196666	0.0457122
	value of p	0.648588	0.797254	0.153299	0.0246817	0.105843	0.00143822	0.58605	0.900213
	N	12	12	15	15	12	12	10	10
Step Length - EXPOSED	value of r	-0.248056	0.123809	-0.391987	-,526*	-0.430637	-,754**	0.178128	0.0664388
	value of p	0.436939	0.701456	0.148445	0.0442389	0.16226	0.00460697	0.622475	0.855305
	N	12	12	15	15	12	12	10	10
Opposite Foot Off - EXPOSED	value of r	0.376908	0.222609	0.314589	,600*	0.523238	,678*	-0.21675	0.466687
	value of p	0.227157	0.486792	0.253457	0.0179627	0.0808634	0.0153967	0.547514	0.173917
	N	12	12	15	15	12	12	10	10
Double Support - EXPOSED	value of r	-0.210893	0.291075	0.387415	,699**	,590*	,715**	0.211505	,674*
	value of p	0.510575	0.358678	0.153661	0.00372118	0.0433467	0.00897094	0.557481	0.0325538
	N	12	12	15	15	12	12	10	10
Foot Off - EXPOSED	value of r	-0.219955	0.329279	0.442673	,718**	0.483297	,665*	0.186606	,649*
	value of p	0.492135	0.295959	0.0984509	0.00255824	0.111446	0.0184094	0.605719	0.0423677
	N	12	12	15	15	12	12	10	10
Walking Speed - EXPOSED	value of r	-0.0794668	-0.233917	-0.380022	-,609*	-0.518572	-,774**	-0.119178	-0.471504
	value of p	0.806074	0.464328	0.162349	0.0159442	0.0841004	0.00314343	0.742969	0.168918
	N	12	12	15	15	12	12	10	10
Hip - abductors	value of r	0.0926634	0.258145	-0.331917	-0.385731	-0.195894	-0.00518873	0.375354	0.483856
	value of p	0.774552	0.417887	0.226806	0.155612	0.541746	0.987231	0.285146	0.156495
	N	12	12	15	15	12	12	10	10
Hip - aductors	value of r	0.132713	0.23002	-0.269065	-0.368853	-0.354394	0.00688753	0.296693	0.358266
	value of p	0.680952	0.472014	0.332185	0.176082	0.258361	0.983051	0.405161	0.309375
	N	12	12	15	15	12	12	10	10
Hip - extensors	value of r	-0.352721	-,601*	0.113439	0.0528055	0.18023	0.345506	-0.186123	0.437907
	value of p	0.260775	0.0388075	0.687291	0.851738	0.575121	0.271332	0.606669	0.205601
	N	12	12	15	15	12	12	10	10
Knee - flexors	value of r	-0.306369	-,653*	-0.0165172	0.0302294	0.47301	-,593*	0.266427	0.618514
	value of p	0.332781	0.0213281	0.953411	0.914833	0.120409	0.042234	0.456829	0.0566169
	N	12	12	15	15	12	12	10	10
Ankle - Plantar flexors	value of r	-0.478165	-0.573798	0.0357899	-0.137864	0.143531	0.560019	-0.324811	0.50896
	value of p	0.11586	0.0510802	0.899235	0.624151	0.656302	0.0582728	0.359812	0.132992
	N	12	12	15	15	12	12	10	10
Ankle - Dorsiflexors	value of r	-0.369552	-0.521688	0.11445	0.160926	-0.0870038	0.370148	-0.24099	0.242238
	value of p	0.237092	0.0819294	0.684634	0.566681	0.788035	0.236278	0.502399	0.50012
	N	12	12	15	15	12	12	10	10
Hip - flexors	value of r	-0.2727	-,646*	0.0253852	0.0681703	0.0565694	0.396229	-0.207699	0.365183
	value of p	0.391147	0.0231321	0.928446	0.809247	0.861378	0.202271	0.564757	0.29944
	N	12	12	15	15	12	12	10	10
Knee - Flexors	value of r	-0.320594	-0.397469	0.278987	0.240004	0.247487	0.388202	0.092218	0.385117
	value of p	0.309637	0.200734	0.313958	0.388916	0.438026	0.212397	0.79998	0.271778
	N	12	12	15	15	12	12	10	10
Hip - Lateral rotators	value of r	-0.475602	-0.387762	0.127506	-0.0196502	0.258551	0.358978	-0.340596	0.271464
	value of p	0.118108	0.212962	0.650662	0.944585	0.417131	0.476687	0.335527	0.448032
	N	12	12	15	15	12	12	10	10
Hip - Medial rotators	value of r	-0.349146	-0.276105	0.0977172	-0.0517894	0.0560552	0.564439	-0.442665	0.0964936
	value of p	0.265976	0.38502	0.729001	0.854563	0.862628	0.0558934	0.200149	0.790875
	N	12	12	15	15	12	12	10	10
**. Correlation is significant at the 0.01 level (value of p).
*. Correlation is significant at the 0.05 level (value of p).
